# Supplementary material for: Influence of the Molecular Weight of the Polycarbonate Polyol on the Intrinsic Self-Healing at 20 °C of Polyurethanes
Source: Polymers (Basel). 2024 Sep 26;16(19):2724. doi: 10.3390/polym16192724 (PMC11478995; doi:10.3390/polym16192724)
Supplement: Supplementary file 1 [file polymers-16-02724-s001.zip]

Archive with 1 entries (1 files):
- polymers-3197409-supplementary.pdf
